# Supplementary material for: Preparation and Characterization of Efficient and Safe Rotenone Solid Nanodispersion by Self-Emulsifying Technique
Source: Nanomaterials (Basel). 2025 Jul 8;15(14):1056. doi: 10.3390/nano15141056 (PMC12300314; doi:10.3390/nano15141056)
Supplement: Supplementary file 1 [file nanomaterials-15-01056-s001.zip]

Archive with 1 entries (1 files):
- nanomaterials-3664209-supplementary.pdf
